# Supplementary material for: Rodent malaria-resistant strains of the mosquito, Anopheles gambiae, have slower population growth than -susceptible strains
Source: BMC Evol Biol. 2009 Apr 20;9:76. doi: 10.1186/1471-2148-9-76 (PMC2675531; doi:10.1186/1471-2148-9-76)
Supplement: Additional file 4 — Additional Table 4. The stage-classified population matrices of A. gambiae. [file 1471-2148-9-76-S4.xls]

## Sheet: Sheet1
[[1]]
	eggs	larvae	pupae	virgins	mated	gravid
eggs	0.453635	0	0	0	0	3.04089
larvae	0.326982	0.88689	0	0	0	0
pupae	0	0.077605	0.505697	0	0	0
virgins	0	0	0.442986	0.505697	0	0
mated	0	0	0	0.442986	0.454312	0.218001
gravid	0	0	0	0	0.328312	0.776858
[[2]]
	eggs	larvae	pupae	virgins	mated	gravid
eggs	0.406171	0	0	0	0	3.89393
larvae	0.244409	0.887011	0	0	0	0
pupae	0	0.0786023	0.505301	0	0	0
virgins	0	0	0.443383	0.505301	0	0
mated	0	0	0	0.443383	0.464357	0.210483
gravid	0	0	0	0	0.349585	0.770091
[[3]]
	eggs	larvae	pupae	virgins	mated	gravid
eggs	0.426962	0	0	0	0	3.51974
larvae	0.274618	0.887056	0	0	0	0
pupae	0	0.0739569	0.507391	0	0	0
virgins	0	0	0.441292	0.507391	0	0
mated	0	0	0	0.441292	0.480487	0.208604
gravid	0	0	0	0	0.378291	0.773998
[[4]]
	eggs	larvae	pupae	virgins	mated	gravid
eggs	0.444096	0	0	0	0	6.12875
larvae	0.27956	0.920881	0	0	0	0
pupae	0	0.0692814	0.519755	0	0	0
virgins	0	0	0.428929	0.519755	0	0
mated	0	0	0	0.428929	0.519242	0.189175
gravid	0	0	0	0	0.427736	0.789612
[[5]]
	eggs	larvae	pupae	virgins	mated	gravid
eggs	0.421705	0	0	0	0	5.55036
larvae	0.256843	0.896455	0	0	0	0
pupae	0	0.0695122	0.512378	0	0	0
virgins	0	0	0.436305	0.512378	0	0
mated	0	0	0	0.436305	0.490528	0.197607
gravid	0	0	0	0	0.385874	0.777856
[[6]]
	eggs	larvae	pupae	virgins	mated	gravid
eggs	0.470729	0	0	0	0	5.81005
larvae	0.338925	0.857236	0	0	0	0
pupae	0	0.0465212	0.514572	0	0	0
virgins	0	0	0.434111	0.514572	0	0
mated	0	0	0	0.434111	0.517388	0.200529
gravid	0	0	0	0	0.440909	0.786045
[[7]]
	eggs	larvae	pupae	virgins	mated	gravid
eggs	0.488188	0	0	0	0	5.70219
larvae	0.364245	0.915077	0	0	0	0
pupae	0	0.0687751	0.518304	0	0	0
virgins	0	0	0.43038	0.518304	0	0
mated	0	0	0	0.43038	0.482164	0.197935
gravid	0	0	0	0	0.35207	0.793625
[[8]]
	eggs	larvae	pupae	virgins	mated	gravid
eggs	0.38117	0	0	0	0	3.25256
larvae	0.223613	0.866557	0	0	0	0
pupae	0	0.0912534	0.494044	0	0	0
virgins	0	0	0.454639	0.494044	0	0
mated	0	0	0	0.454639	0.423658	0.18675
gravid	0	0	0	0	0.295571	0.723063
[[9]]
	eggs	larvae	pupae	virgins	mated	gravid
eggs	0.380153	0	0	0	0	6.68244
larvae	0.20082	0.894987	0	0	0	0
pupae	0	0.0749691	0.50933	0	0	0
virgins	0	0	0.439353	0.50933	0	0
mated	0	0	0	0.439353	0.46902	0.205983
gravid	0	0	0	0	0.348751	0.776917
[[10]]
	eggs	larvae	pupae	virgins	mated	gravid
eggs	0.447585	0	0	0	0	4.38807
larvae	0.286621	0.922881	0	0	0	0
pupae	0	0.0717331	0.519133	0	0	0
virgins	0	0	0.429551	0.519133	0	0
mated	0	0	0	0.429551	0.534132	0.194485
gravid	0	0	0	0	0.465868	0.792774
[[11]]
	eggs	larvae	pupae	virgins	mated	gravid
eggs	0.397709	0	0	0	0	4.20728
larvae	0.23245	0.900633	0	0	0	0
pupae	0	0.090653	0.504645	0	0	0
virgins	0	0	0.444038	0.504645	0	0
mated	0	0	0	0.444038	0.441243	0.208593
gravid	0	0	0	0	0.30568	0.766938
[[12]]
	eggs	larvae	pupae	virgins	mated	gravid
eggs	0.443465	0	0	0	0	5.18571
larvae	0.282866	0.917364	0	0	0	0
pupae	0	0.0717155	0.517524	0	0	0
virgins	0	0	0.431159	0.517524	0	0
mated	0	0	0	0.431159	0.50988	0.198262
gravid	0	0	0	0	0.413429	0.791852
[[13]]
	eggs	larvae	pupae	virgins	mated	gravid
eggs	0.39939	0	0	0	0	2.30753
larvae	0.237542	0.89711	0	0	0	0
pupae	0	0.092168	0.503047	0	0	0
virgins	0	0	0.445636	0.503047	0	0
mated	0	0	0	0.445636	0.473807	0.214908
gravid	0	0	0	0	0.375978	0.767694
[[14]]
	eggs	larvae	pupae	virgins	mated	gravid
eggs	0.422834	0	0	0	0	3.77505
larvae	0.264998	0.901813	0	0	0	0
pupae	0	0.0807781	0.508843	0	0	0
virgins	0	0	0.43984	0.508843	0	0
mated	0	0	0	0.43984	0.474749	0.208587
gravid	0	0	0	0	0.361911	0.777742
[[15]]
	eggs	larvae	pupae	virgins	mated	gravid
eggs	0.482286	0	0	0	0	3.7082
larvae	0.373793	0.886964	0	0	0	0
pupae	0	0.0678288	0.510351	0	0	0
virgins	0	0	0.438332	0.510351	0	0
mated	0	0	0	0.438332	0.475888	0.199144
gravid	0	0	0	0	0.360238	0.773925
[[16]]
	eggs	larvae	pupae	virgins	mated	gravid
eggs	0.443964	0	0	0	0	1.85356
larvae	0.336871	0.860424	0	0	0	0
pupae	0	0.0871936	0.493621	0	0	0
virgins	0	0	0.455063	0.493621	0	0
mated	0	0	0	0.455063	0.433823	0.183925
gravid	0	0	0	0	0.316177	0.719677
[[17]]
	eggs	larvae	pupae	virgins	mated	gravid
eggs	0.41196	0	0	0	0	2.05538
larvae	0.278868	0.850224	0	0	0	0
pupae	0	0.0839661	0.491648	0	0	0
virgins	0	0	0.457035	0.491648	0	0
mated	0	0	0	0.457035	0.420744	0.219169
gravid	0	0	0	0	0.295147	0.742047
[[18]]
	eggs	larvae	pupae	virgins	mated	gravid
eggs	0.45481	0	0	0	0	3.39605
larvae	0.31921	0.877786	0	0	0	0
pupae	0	0.0632496	0.509981	0	0	0
virgins	0	0	0.438702	0.509981	0	0
mated	0	0	0	0.438702	0.502155	0.206189
gravid	0	0	0	0	0.4198	0.778769
[[19]]
	eggs	larvae	pupae	virgins	mated	gravid
eggs	0.408264	0	0	0	0	4.69917
larvae	0.238672	0.905748	0	0	0	0
pupae	0	0.0789482	0.510793	0	0	0
virgins	0	0	0.43789	0.510793	0	0
mated	0	0	0	0.43789	0.484983	0.201126
gravid	0	0	0	0	0.378365	0.77672
[[20]]
	eggs	larvae	pupae	virgins	mated	gravid
eggs	0.3403	0	0	0	0	4.39047
larvae	0.159234	0.873831	0	0	0	0
pupae	0	0.0762043	0.502308	0	0	0
virgins	0	0	0.446376	0.502308	0	0
mated	0	0	0	0.446376	0.477608	0.219442
gravid	0	0	0	0	0.38666	0.769171
[[21]]
	eggs	larvae	pupae	virgins	mated	gravid
eggs	0.41831	0	0	0	0	2.87991
larvae	0.264769	0.884194	0	0	0	0
pupae	0	0.0776128	0.504871	0	0	0
virgins	0	0	0.443812	0.504871	0	0
mated	0	0	0	0.443812	0.475032	0.218152
gravid	0	0	0	0	0.373496	0.77483
[[22]]
	eggs	larvae	pupae	virgins	mated	gravid
eggs	0.45035	0	0	0	0	3.59997
larvae	0.315776	0.89961	0	0	0	0
pupae	0	0.0817283	0.50779	0	0	0
virgins	0	0	0.440894	0.50779	0	0
mated	0	0	0	0.440894	0.466007	0.184683
gravid	0	0	0	0	0.346562	0.754914
[[23]]
	eggs	larvae	pupae	virgins	mated	gravid
eggs	0.453893	0	0	0	0	1.16693
larvae	0.364706	0.876575	0	0	0	0
pupae	0	0.109811	0.491242	0	0	0
virgins	0	0	0.457441	0.491242	0	0
mated	0	0	0	0.457441	0.415065	0.192483
gravid	0	0	0	0	0.285363	0.721039
[[24]]
	eggs	larvae	pupae	virgins	mated	gravid
eggs	0.424036	0	0	0	0	1.60262
larvae	0.291231	0.867466	0	0	0	0
pupae	0	0.0855466	0.496449	0	0	0
virgins	0	0	0.452234	0.496449	0	0
mated	0	0	0	0.452234	0.463899	0.205349
gravid	0	0	0	0	0.37262	0.7438
[[25]]
	eggs	larvae	pupae	virgins	mated	gravid
eggs	0.455278	0	0	0	0	2.68793
larvae	0.331177	0.89264	0	0	0	0
pupae	0	0.0826866	0.5053	0	0	0
virgins	0	0	0.443383	0.5053	0	0
mated	0	0	0	0.443383	0.461925	0.201721
gravid	0	0	0	0	0.344575	0.763136
[[26]]
	eggs	larvae	pupae	virgins	mated	gravid
eggs	0.416298	0	0	0	0	4.53417
larvae	0.272338	0.878567	0	0	0	0
pupae	0	0.08789	0.498985	0	0	0
virgins	0	0	0.449699	0.498985	0	0
mated	0	0	0	0.449699	0.387682	0.217324
gravid	0	0	0	0	0.22602	0.75913
[[27]]
	eggs	larvae	pupae	virgins	mated	gravid
eggs	0.480427	0	0	0	0	2.18016
larvae	0.379378	0.894489	0	0	0	0
pupae	0	0.0800117	0.506965	0	0	0
virgins	0	0	0.441718	0.506965	0	0
mated	0	0	0	0.441718	0.474831	0.207316
gravid	0	0	0	0	0.367215	0.771882

## Sheet: Sheet2
Additional Table 4. The stage-classified population matrices of A. gambiae.
Stage-classified population matrices were generated for each of the 27 combinations of group, environment, and genotype using the matrix entries in Additional file 3.
The first matrix shows the general format with the six stages (egg, larvae, pupae, virgin, mated and gravid females) in the row and column headings.
In this general matrix, the daily probabilities that an individual in stage i remains in that stage (Pi) are on the diagonal and the daily probabilities that an individual in stage i graduates to the next stage (Gi) are on the sub-diagonal.
The matrix entry 'Fgravid' is in row 'eggs' and column 'gravid' indicating that gravid females produce eggs.
The matrix entry 'Ggravid' is in row 'mated' and column 'gravid' indicating that gravid females return to the mated state after oviposition.
group	environment	genotype	stage	eggs	larvae	pupae	virgins	mated	gravid
***	***	***	eggs	Peggs	0	0	0	0	Fgravid
			larvae	Geggs	Plarvae	0	0	0	0
			pupae	0	Glarvae	Ppupae	0	0	0
			virgins	0	0	Gpupae	Pvirgin	0	0
			mated	0	0	0	Gvirgin	Pmated	Ggravid
			gravid	0	0	0	0	Gmated	Pgravid
group	environment	genotype	stage	eggs	larvae	pupae	virgins	mated	gravid
black	uninfected	control	eggs	0.453635	0	0	0	0	3.04089
			larvae	0.326982	0.88689	0	0	0	0
			pupae	0	0.077605	0.505697	0	0	0
			virgins	0	0	0.442986	0.505697	0	0
			mated	0	0	0	0.442986	0.454312	0.218001
			gravid	0	0	0	0	0.328312	0.776858
group	environment	genotype	stage	eggs	larvae	pupae	virgins	mated	gravid
black	uninfected	refractory	eggs	0.406171	0	0	0	0	3.89393
			larvae	0.244409	0.887011	0	0	0	0
			pupae	0	0.0786023	0.505301	0	0	0
			virgins	0	0	0.443383	0.505301	0	0
			mated	0	0	0	0.443383	0.464357	0.210483
			gravid	0	0	0	0	0.349585	0.770091
group	environment	genotype	stage	eggs	larvae	pupae	virgins	mated	gravid
black	uninfected	susceptible	eggs	0.426962	0	0	0	0	3.51974
			larvae	0.274618	0.887056	0	0	0	0
			pupae	0	0.0739569	0.507391	0	0	0
			virgins	0	0	0.441292	0.507391	0	0
			mated	0	0	0	0.441292	0.480487	0.208604
			gravid	0	0	0	0	0.378291	0.773998
group	environment	genotype	stage	eggs	larvae	pupae	virgins	mated	gravid
black	infected	control	eggs	0.444096	0	0	0	0	6.12875
			larvae	0.27956	0.920881	0	0	0	0
			pupae	0	0.0692814	0.519755	0	0	0
			virgins	0	0	0.428929	0.519755	0	0
			mated	0	0	0	0.428929	0.519242	0.189175
			gravid	0	0	0	0	0.427736	0.789612
group	environment	genotype	stage	eggs	larvae	pupae	virgins	mated	gravid
black	infected	refractory	eggs	0.421705	0	0	0	0	5.55036
			larvae	0.256843	0.896455	0	0	0	0
			pupae	0	0.0695122	0.512378	0	0	0
			virgins	0	0	0.436305	0.512378	0	0
			mated	0	0	0	0.436305	0.490528	0.197607
			gravid	0	0	0	0	0.385874	0.777856
group	environment	genotype	stage	eggs	larvae	pupae	virgins	mated	gravid
black	infected	susceptible	eggs	0.470729	0	0	0	0	5.81005
			larvae	0.338925	0.857236	0	0	0	0
			pupae	0	0.0465212	0.514572	0	0	0
			virgins	0	0	0.434111	0.514572	0	0
			mated	0	0	0	0.434111	0.517388	0.200529
			gravid	0	0	0	0	0.440909	0.786045
group	environment	genotype	stage	eggs	larvae	pupae	virgins	mated	gravid
black	stressed	control	eggs	0.488188	0	0	0	0	5.70219
			larvae	0.364245	0.915077	0	0	0	0
			pupae	0	0.0687751	0.518304	0	0	0
			virgins	0	0	0.43038	0.518304	0	0
			mated	0	0	0	0.43038	0.482164	0.197935
			gravid	0	0	0	0	0.35207	0.793625
group	environment	genotype	stage	eggs	larvae	pupae	virgins	mated	gravid
black	stressed	refractory	eggs	0.38117	0	0	0	0	3.25256
			larvae	0.223613	0.866557	0	0	0	0
			pupae	0	0.0912534	0.494044	0	0	0
			virgins	0	0	0.454639	0.494044	0	0
			mated	0	0	0	0.454639	0.423658	0.18675
			gravid	0	0	0	0	0.295571	0.723063
group	environment	genotype	stage	eggs	larvae	pupae	virgins	mated	gravid
black	stressed	susceptible	eggs	0.380153	0	0	0	0	6.68244
			larvae	0.20082	0.894987	0	0	0	0
			pupae	0	0.0749691	0.50933	0	0	0
			virgins	0	0	0.439353	0.50933	0	0
			mated	0	0	0	0.439353	0.46902	0.205983
			gravid	0	0	0	0	0.348751	0.776917
group	environment	genotype	stage	eggs	larvae	pupae	virgins	mated	gravid
red	uninfected	control	eggs	0.447585	0	0	0	0	4.38807
			larvae	0.286621	0.922881	0	0	0	0
			pupae	0	0.0717331	0.519133	0	0	0
			virgins	0	0	0.429551	0.519133	0	0
			mated	0	0	0	0.429551	0.534132	0.194485
			gravid	0	0	0	0	0.465868	0.792774
group	environment	genotype	stage	eggs	larvae	pupae	virgins	mated	gravid
red	uninfected	refractory	eggs	0.397709	0	0	0	0	4.20728
			larvae	0.23245	0.900633	0	0	0	0
			pupae	0	0.090653	0.504645	0	0	0
			virgins	0	0	0.444038	0.504645	0	0
			mated	0	0	0	0.444038	0.441243	0.208593
			gravid	0	0	0	0	0.30568	0.766938
group	environment	genotype	stage	eggs	larvae	pupae	virgins	mated	gravid
red	uninfected	susceptible	eggs	0.443465	0	0	0	0	5.18571
			larvae	0.282866	0.917364	0	0	0	0
			pupae	0	0.0717155	0.517524	0	0	0
			virgins	0	0	0.431159	0.517524	0	0
			mated	0	0	0	0.431159	0.50988	0.198262
			gravid	0	0	0	0	0.413429	0.791852
group	environment	genotype	stage	eggs	larvae	pupae	virgins	mated	gravid
red	infected	control	eggs	0.39939	0	0	0	0	2.30753
			larvae	0.237542	0.89711	0	0	0	0
			pupae	0	0.092168	0.503047	0	0	0
			virgins	0	0	0.445636	0.503047	0	0
			mated	0	0	0	0.445636	0.473807	0.214908
			gravid	0	0	0	0	0.375978	0.767694
group	environment	genotype	stage	eggs	larvae	pupae	virgins	mated	gravid
red	infected	refractory	eggs	0.422834	0	0	0	0	3.77505
			larvae	0.264998	0.901813	0	0	0	0
			pupae	0	0.0807781	0.508843	0	0	0
			virgins	0	0	0.43984	0.508843	0	0
			mated	0	0	0	0.43984	0.474749	0.208587
			gravid	0	0	0	0	0.361911	0.777742
group	environment	genotype	stage	eggs	larvae	pupae	virgins	mated	gravid
red	infected	susceptible	eggs	0.482286	0	0	0	0	3.7082
			larvae	0.373793	0.886964	0	0	0	0
			pupae	0	0.0678288	0.510351	0	0	0
			virgins	0	0	0.438332	0.510351	0	0
			mated	0	0	0	0.438332	0.475888	0.199144
			gravid	0	0	0	0	0.360238	0.773925
group	environment	genotype	stage	eggs	larvae	pupae	virgins	mated	gravid
red	stressed	control	eggs	0.443964	0	0	0	0	1.85356
			larvae	0.336871	0.860424	0	0	0	0
			pupae	0	0.0871936	0.493621	0	0	0
			virgins	0	0	0.455063	0.493621	0	0
			mated	0	0	0	0.455063	0.433823	0.183925
			gravid	0	0	0	0	0.316177	0.719677
group	environment	genotype	stage	eggs	larvae	pupae	virgins	mated	gravid
red	stressed	refractory	eggs	0.41196	0	0	0	0	2.05538
			larvae	0.278868	0.850224	0	0	0	0
			pupae	0	0.0839661	0.491648	0	0	0
			virgins	0	0	0.457035	0.491648	0	0
			mated	0	0	0	0.457035	0.420744	0.219169
			gravid	0	0	0	0	0.295147	0.742047
group	environment	genotype	stage	eggs	larvae	pupae	virgins	mated	gravid
red	stressed	susceptible	eggs	0.45481	0	0	0	0	3.39605
			larvae	0.31921	0.877786	0	0	0	0
			pupae	0	0.0632496	0.509981	0	0	0
			virgins	0	0	0.438702	0.509981	0	0
			mated	0	0	0	0.438702	0.502155	0.206189
			gravid	0	0	0	0	0.4198	0.778769
group	environment	genotype	stage	eggs	larvae	pupae	virgins	mated	gravid
green	uninfected	control	eggs	0.408264	0	0	0	0	4.69917
			larvae	0.238672	0.905748	0	0	0	0
			pupae	0	0.0789482	0.510793	0	0	0
			virgins	0	0	0.43789	0.510793	0	0
			mated	0	0	0	0.43789	0.484983	0.201126
			gravid	0	0	0	0	0.378365	0.77672
group	environment	genotype	stage	eggs	larvae	pupae	virgins	mated	gravid
green	uninfected	refractory	eggs	0.3403	0	0	0	0	4.39047
			larvae	0.159234	0.873831	0	0	0	0
			pupae	0	0.0762043	0.502308	0	0	0
			virgins	0	0	0.446376	0.502308	0	0
			mated	0	0	0	0.446376	0.477608	0.219442
			gravid	0	0	0	0	0.38666	0.769171
group	environment	genotype	stage	eggs	larvae	pupae	virgins	mated	gravid
green	uninfected	susceptible	eggs	0.41831	0	0	0	0	2.87991
			larvae	0.264769	0.884194	0	0	0	0
			pupae	0	0.0776128	0.504871	0	0	0
			virgins	0	0	0.443812	0.504871	0	0
			mated	0	0	0	0.443812	0.475032	0.218152
			gravid	0	0	0	0	0.373496	0.77483
group	environment	genotype	stage	eggs	larvae	pupae	virgins	mated	gravid
green	infected	control	eggs	0.45035	0	0	0	0	3.59997
			larvae	0.315776	0.89961	0	0	0	0
			pupae	0	0.0817283	0.50779	0	0	0
			virgins	0	0	0.440894	0.50779	0	0
			mated	0	0	0	0.440894	0.466007	0.184683
			gravid	0	0	0	0	0.346562	0.754914
group	environment	genotype	stage	eggs	larvae	pupae	virgins	mated	gravid
green	infected	refractory	eggs	0.453893	0	0	0	0	1.16693
			larvae	0.364706	0.876575	0	0	0	0
			pupae	0	0.109811	0.491242	0	0	0
			virgins	0	0	0.457441	0.491242	0	0
			mated	0	0	0	0.457441	0.415065	0.192483
			gravid	0	0	0	0	0.285363	0.721039
group	environment	genotype	stage	eggs	larvae	pupae	virgins	mated	gravid
green	infected	susceptible	eggs	0.424036	0	0	0	0	1.60262
			larvae	0.291231	0.867466	0	0	0	0
			pupae	0	0.0855466	0.496449	0	0	0
			virgins	0	0	0.452234	0.496449	0	0
			mated	0	0	0	0.452234	0.463899	0.205349
			gravid	0	0	0	0	0.37262	0.7438
group	environment	genotype	stage	eggs	larvae	pupae	virgins	mated	gravid
green	stressed	control	eggs	0.455278	0	0	0	0	2.68793
			larvae	0.331177	0.89264	0	0	0	0
			pupae	0	0.0826866	0.5053	0	0	0
			virgins	0	0	0.443383	0.5053	0	0
			mated	0	0	0	0.443383	0.461925	0.201721
			gravid	0	0	0	0	0.344575	0.763136
group	environment	genotype	stage	eggs	larvae	pupae	virgins	mated	gravid
green	stressed	refractory	eggs	0.416298	0	0	0	0	4.53417
			larvae	0.272338	0.878567	0	0	0	0
			pupae	0	0.08789	0.498985	0	0	0
			virgins	0	0	0.449699	0.498985	0	0
			mated	0	0	0	0.449699	0.387682	0.217324
			gravid	0	0	0	0	0.22602	0.75913
group	environment	genotype	stage	eggs	larvae	pupae	virgins	mated	gravid
green	stressed	susceptible	eggs	0.480427	0	0	0	0	2.18016
			larvae	0.379378	0.894489	0	0	0	0
			pupae	0	0.0800117	0.506965	0	0	0
			virgins	0	0	0.441718	0.506965	0	0
			mated	0	0	0	0.441718	0.474831	0.207316
			gravid	0	0	0	0	0.367215	0.771882
